# Supplementary material for: Merkel Cell Carcinoma Treatment in Finland in 1986–2016—A Real-World Data Study
Source: Cancers (Basel). 2020 May 13;12(5):1224. doi: 10.3390/cancers12051224 (PMC7281542; doi:10.3390/cancers12051224)
Supplement: Supplementary file 1 [file cancers-12-01224-s001.zip]

Archive with 1 entries (1 files):
- cancers-764777-supplementary.xlsx
