# Supplementary material for: Merkel Cell Carcinoma Treatment in Finland in 1986–2016—A Real-World Data Study
Source: Cancers (Basel). 2020 May 13;12(5):1224. doi: 10.3390/cancers12051224 (PMC7281542; doi:10.3390/cancers12051224)
Supplement: Supplementary file 1 [file cancers-12-01224-s001.zip › cancers-764777-supplementary.xlsx]

## Sheet: ALL
Table S1. Procedures of MCC patients in 1986–2006 extracted from The National Hospital Discharge Register and listed by the procedure codes according to the Nordic Classification of Surgical Procedures.
	tmp		Year
		Total	1996	1997	1998	1999	2000	2001	2002	2003	2004	2005	2006	2007	2008	2009	2010	2011	2012	2013	2014	2015	2016	2017	Total
	Total	8458	4	24	40	42	50	84	85	80	112	193	207	135	309	372	453	567	646	751	841	1417	1489	557	8458
	WF003	1514	0	0	0	0	0	0	0	0	0	0	0	0	0	0	0	0	2	84	257	580	477	114	1514
	ZX012	905	0	0	0	0	0	0	0	0	0	0	34	0	5	21	66	242	170	176	107	49	34	1	905
	QAE10	404	2	5	13	8	16	14	19	12	14	4	8	19	12	11	14	22	29	48	39	41	38	16	404
	QA001	248	0	0	0	0	0	0	0	0	0	4	50	0	68	62	54	10	0	0	0	0	0	0	248
	Z3231	186	0	0	0	0	0	0	0	0	0	0	0	1	1	0	1	4	1	83	2	80	5	8	186
	ZX070	153	0	0	0	0	0	0	0	0	0	0	0	0	0	0	0	0	0	14	10	18	111	0	153
	GD1AA	144	0	0	0	0	0	0	0	0	0	2	0	0	0	1	8	14	25	16	11	20	36	11	144
	QAE99	131	0	0	0	0	4	0	2	0	18	13	6	10	17	13	11	4	6	4	14	5	4	0	131
	EP1AE	124	0	0	0	0	0	0	0	0	0	0	0	0	0	6	11	4	12	16	23	13	19	20	124
	QDB10	120	0	0	0	0	0	0	0	0	0	0	4	0	0	0	2	14	6	2	0	14	66	12	120
	ZX013	120	0	0	0	0	0	0	0	0	0	0	21	1	28	8	0	0	24	38	0	0	0	0	120
	WF002	112	0	0	0	0	0	0	0	0	0	0	0	0	0	0	0	0	0	0	0	58	0	54	112
	JN4BD	111	0	0	0	0	0	0	0	0	0	0	0	4	0	0	10	8	9	14	5	24	18	19	111
	ZXE10	102	0	0	0	1	1	7	4	3	2	10	3	5	4	4	4	7	9	6	11	10	7	4	102
	QDE10	96	0	2	0	0	4	6	5	4	0	0	2	4	2	2	8	9	11	0	2	18	11	6	96
	TQX10	94	0	0	0	4	2	2	2	4	3	2	2	0	0	0	6	7	4	5	8	14	15	14	94
	ZX090	90	0	0	0	0	0	0	0	0	0	0	0	0	0	0	0	0	78	2	2	0	8	0	90
	ZXD10	84	0	0	0	0	0	6	9	4	7	3	1	1	1	1	4	7	8	6	6	6	9	5	84
	WF049	83	0	0	0	0	0	0	0	0	0	0	0	0	0	0	0	0	0	32	0	40	5	6	83
	QCE10	81	0	2	5	2	2	2	3	5	6	0	1	5	6	2	2	4	6	0	6	11	6	5	81
	QBE10	80	0	4	4	6	4	0	2	2	2	0	4	5	2	2	3	3	2	4	12	8	6	5	80
	QAB10	67	0	0	0	2	0	0	0	0	0	2	0	0	6	0	0	4	0	1	8	28	10	6	67
	PJA12	63	0	0	0	0	0	0	0	0	1	6	2	6	3	6	4	4	4	3	5	13	5	1	63
	WZC00	63	0	0	0	0	0	0	0	0	0	0	0	0	4	4	3	2	4	5	6	19	10	6	63
	PJ002	62	0	0	0	0	0	0	0	0	0	0	0	0	0	2	0	0	0	0	0	0	60	0	62
	TQW99	60	0	0	0	0	0	4	0	2	0	6	0	2	0	0	1	6	5	6	2	6	14	6	60
	WF004	60	0	0	0	0	0	0	0	0	0	0	0	0	0	0	0	0	0	0	12	25	7	16	60
	WX408	60	0	0	0	0	0	0	0	0	0	0	0	2	2	4	6	5	6	5	5	13	7	5	60
	WX110	58	0	0	0	0	0	0	0	0	0	0	0	2	2	2	3	5	6	7	6	9	9	7	58
	ZZA00	58	2	0	0	0	0	1	3	3	0	4	2	4	1	2	5	2	5	4	3	9	7	1	58
	DA029	56	0	0	0	0	0	0	0	0	0	0	0	0	0	56	0	0	0	0	0	0	0	0	56
	EX003	52	0	0	0	0	0	0	0	0	0	0	0	0	52	0	0	0	0	0	0	0	0	0	52
	ZZR00	50	0	0	1	0	0	3	0	0	2	5	1	1	0	1	4	6	3	4	6	6	7	0	50
	R4110	49	0	0	0	0	0	0	0	0	0	1	0	0	3	3	4	2	6	1	4	5	14	6	49
	ZX080	47	0	0	0	0	0	0	0	0	0	0	0	0	0	0	0	0	0	0	40	0	7	0	47
	PJD71	45	0	0	0	0	0	2	2	2	4	6	0	2	3	3	2	3	3	2	3	2	6	0	45
	QAA05	45	0	0	0	0	0	0	2	0	2	2	8	0	0	2	3	2	2	9	1	2	8	2	45
	QAA50	44	0	0	0	2	0	0	2	0	0	6	6	6	6	10	6	0	0	0	0	0	0	0	44
	WF029	44	0	0	0	0	0	0	0	0	0	0	0	0	0	0	0	0	0	0	0	0	44	0	44
	JN3AE	39	0	0	0	0	0	0	0	0	0	0	0	0	0	2	6	4	0	2	1	4	15	5	39
	ZXE00	39	0	0	0	0	2	0	2	2	1	8	3	1	0	2	2	2	2	2	2	3	4	1	39
	PJ004	38	0	0	0	0	0	0	0	0	0	0	0	0	0	38	0	0	0	0	0	0	0	0	38
	ZXE20	36	0	0	0	0	0	1	1	1	0	4	0	1	1	1	1	7	5	3	2	3	3	2	36
	PJ2AE	35	0	0	0	0	0	0	0	0	0	2	0	1	0	4	1	4	2	6	0	3	9	3	35
	ZXA05	33	0	0	0	0	0	2	1	2	0	2	0	0	0	3	5	0	3	2	0	4	6	3	33
	QAA25	32	0	0	0	0	0	0	0	0	0	0	0	0	0	0	0	5	8	2	6	3	2	6	32
	TQW40	32	0	0	0	2	2	0	0	0	4	0	0	0	0	2	0	0	0	2	2	7	6	5	32
	NE049	31	0	0	0	0	0	0	0	0	0	0	0	0	31	0	0	0	0	0	0	0	0	0	31
	HA013	30	0	0	0	0	0	0	0	0	0	0	0	0	0	0	0	0	0	0	0	0	30	0	30
	ZXA00	27	0	0	0	0	0	1	3	0	2	1	0	0	1	1	2	2	1	1	2	0	9	1	27
	JN4AD	25	0	0	0	0	0	0	0	0	0	0	0	0	0	1	0	2	9	0	0	0	6	7	25
	YA1AD	24	0	0	0	0	0	0	0	0	0	0	0	0	0	2	4	0	0	2	6	4	6	0	24
	YA1BD	24	0	0	0	0	0	0	0	0	0	0	0	0	0	0	2	1	2	4	4	5	6	0	24
	WX002	23	0	0	0	0	0	0	0	0	0	0	0	0	0	0	1	1	4	3	5	2	4	3	23
	XX3DW	23	0	0	0	0	0	0	0	0	0	0	0	0	0	0	0	0	0	0	9	6	4	4	23
	YX9AD	23	0	0	0	0	0	0	0	0	0	0	0	0	0	0	0	3	4	4	2	8	2	0	23
	Z3226	23	0	0	0	0	0	0	0	0	0	0	0	0	4	2	4	2	3	1	2	4	0	1	23
	ELB40	22	0	0	0	0	0	0	0	1	1	3	0	0	1	0	0	2	1	4	5	0	3	1	22
	QBB10	22	0	0	0	0	0	0	0	0	0	2	0	0	0	0	0	6	12	0	0	0	2	0	22
	UDC00	22	0	0	0	0	0	0	0	0	0	0	0	0	2	0	2	4	4	2	2	0	6	0	22
	PJD55	21	0	0	0	0	0	1	2	0	0	2	0	0	6	0	1	3	2	0	0	0	4	0	21
	QXA25	21	0	0	0	0	0	0	0	0	0	0	0	0	0	0	0	6	3	0	2	4	4	2	21
	DAB00	20	0	0	0	0	2	0	2	5	0	0	0	0	0	0	2	0	0	6	1	0	2	0	20
	ELB50	20	0	0	2	0	0	0	0	0	0	0	2	2	6	0	2	2	0	0	2	2	0	0	20
	PJD52	20	0	0	0	0	0	2	0	2	0	1	2	4	0	0	1	2	2	0	0	0	0	4	20
	QAE40	20	0	0	0	0	0	0	3	0	2	13	0	0	0	0	0	0	0	0	0	2	0	0	20
	QCB10	20	0	0	0	0	0	0	0	0	0	0	0	0	0	0	0	0	4	0	0	0	14	2	20
	QCE99	20	0	0	0	0	0	0	0	0	0	6	4	2	0	2	0	0	4	0	0	0	2	0	20
	R4120	20	0	0	0	0	0	0	0	0	0	0	0	0	2	0	1	0	3	0	0	4	7	3	20
	WD125	20	0	0	0	0	0	0	0	0	0	0	0	0	0	0	2	0	0	0	0	0	2	16	20
	WF099	20	0	0	0	0	0	0	0	0	0	0	0	0	0	0	0	0	0	0	20	0	0	0	20
	ZXD05	20	0	0	0	0	0	0	0	0	1	1	0	1	0	1	3	0	1	4	1	2	5	0	20
	GD1QA	18	0	0	0	0	0	0	0	0	0	2	0	0	0	2	2	6	0	1	2	2	0	1	18
	PJD81	18	0	0	0	0	0	1	0	0	0	6	0	0	0	0	3	0	2	0	2	2	2	0	18
	SAA02	18	0	0	0	0	0	4	0	0	0	2	0	0	0	0	0	0	0	0	6	2	4	0	18
	DHB00	17	0	0	2	2	0	0	0	0	2	1	0	0	0	0	0	0	0	2	4	0	4	0	17
	PJD51	17	0	0	1	2	0	2	2	0	0	1	0	0	3	0	2	0	2	0	0	0	0	2	17
	Z2221	17	0	0	0	0	0	0	0	0	0	0	0	0	0	0	1	5	4	2	2	2	1	0	17
	QDE99	16	0	0	0	0	0	0	0	2	0	2	2	2	2	0	0	0	2	0	2	2	0	0	16
	WD135	16	0	0	0	0	0	0	0	0	0	0	0	0	0	0	0	0	0	0	0	0	14	2	16
	ZZA50	16	0	0	0	0	0	0	2	0	0	0	0	1	0	1	2	0	0	2	3	2	2	1	16
	GD1BD	15	0	0	0	0	0	0	0	0	0	0	0	0	0	0	2	4	2	2	3	0	0	2	15
	JA1AE	15	0	0	0	0	0	0	0	0	0	0	0	0	0	0	2	0	1	0	1	1	8	2	15
	QBE99	15	0	0	0	0	0	0	0	0	2	0	0	2	2	2	2	2	1	0	2	0	0	0	15
	QX2XE	15	0	0	0	0	0	0	0	0	0	0	0	0	0	0	0	2	1	0	3	1	4	4	15
	YX9BD	15	0	0	0	0	0	0	0	0	0	0	0	0	0	0	0	0	0	0	4	11	0	0	15
	ZY020	15	0	0	0	0	0	0	0	0	0	0	0	0	0	0	0	2	0	0	4	1	8	0	15
	RD211	14	0	0	0	0	0	0	0	0	0	0	0	0	0	0	0	0	0	0	0	4	4	6	14
	YN1BD	14	0	0	0	0	0	0	0	0	0	0	0	0	0	0	2	3	2	3	0	0	4	0	14
	JN4CD	13	0	0	0	0	0	0	0	0	0	2	2	0	0	0	4	0	0	0	2	3	0	0	13
	JN4KR	13	0	0	0	0	0	0	0	0	0	0	0	0	0	0	0	0	5	2	0	2	2	2	13
	PH2AE	13	0	0	0	0	0	0	0	0	0	0	1	0	0	2	0	1	3	0	0	3	3	0	13
	PJ5AN	13	0	0	0	0	0	0	0	0	0	0	0	0	0	3	2	1	0	0	3	3	1	0	13
	PJA10	13	0	0	0	0	0	2	3	1	0	2	2	0	0	0	0	0	2	1	0	0	0	0	13
	SAA03	13	0	0	0	0	0	2	0	0	2	0	0	0	0	2	2	2	0	0	2	1	0	0	13
	WD115	13	0	2	0	0	0	0	0	0	0	0	3	0	0	0	0	0	6	0	0	0	2	0	13
	EB1HA	12	0	0	0	0	0	0	0	0	0	0	0	0	0	2	0	0	4	1	2	1	2	0	12
	JN1AE	12	0	0	0	0	0	0	0	0	0	0	0	0	0	1	4	4	2	0	0	1	0	0	12
	PJD41	12	0	0	0	0	0	0	0	0	1	0	0	0	0	0	4	0	4	0	3	0	0	0	12
	QXB99	12	0	0	0	0	0	0	0	0	0	0	0	0	0	0	0	0	6	0	2	0	4	0	12
	QXE10	12	0	0	0	0	0	0	0	0	0	0	0	0	0	0	2	2	0	0	2	4	0	2	12
	R2130	12	0	0	0	0	0	0	0	0	0	0	0	0	0	0	0	0	0	0	0	2	7	3	12
	SPA00	12	0	0	0	0	0	0	0	0	0	0	0	0	0	0	0	0	0	0	0	12	0	0	12
	WX404	12	0	0	0	0	0	0	0	0	0	0	0	0	0	0	0	0	2	2	3	1	4	0	12
	WX700	12	0	0	0	0	0	0	0	0	0	0	0	0	2	4	0	0	2	2	1	1	0	0	12
	ZXC50	12	0	0	0	0	0	0	0	0	0	0	0	0	0	0	2	3	0	2	2	0	1	2	12
	CBB50	11	0	0	0	0	2	0	0	2	0	1	0	0	0	0	0	0	0	4	0	2	0	0	11
	EBA00	11	0	0	0	0	0	3	0	0	2	0	0	0	0	0	0	0	0	2	0	2	2	0	11
	EN1BD	11	0	0	0	0	0	0	0	0	0	0	0	0	0	0	0	0	2	2	6	0	1	0	11
	TPH07	11	0	0	0	0	0	0	0	0	0	0	0	0	0	0	1	1	1	0	1	3	2	2	11
	ZXE30	11	0	0	0	0	0	0	0	0	1	1	0	0	0	0	1	1	0	1	3	0	2	1	11
	CBF10	10	0	0	0	0	0	0	0	0	0	0	0	0	0	0	0	0	0	0	2	4	2	2	10
	FN1AC	10	0	0	0	0	0	0	0	2	1	0	0	2	0	0	2	0	0	2	0	0	1	0	10
	PJ064	10	0	0	0	0	0	0	0	0	0	0	0	0	0	0	10	0	0	0	0	0	0	0	10
	SDE03	10	0	0	0	0	0	0	0	0	0	0	0	0	0	0	2	0	0	0	1	4	3	0	10
	TDW99	10	0	0	0	0	0	0	0	0	4	0	2	0	0	0	2	0	2	0	0	0	0	0	10
	WZC30	10	0	0	0	0	0	0	0	0	0	0	0	0	0	0	0	0	0	0	6	0	3	1	10
	XFP20	10	0	0	0	0	0	0	0	0	0	0	0	0	0	0	0	0	1	1	0	0	1	7	10
	YG1BD	10	0	0	0	0	0	0	0	0	0	0	0	0	0	4	2	0	1	0	0	0	2	1	10
	EKB00	9	0	0	0	0	0	1	0	2	2	0	2	0	0	2	0	0	0	0	0	0	0	0	9
	JN4JR	9	0	0	0	0	0	0	0	0	0	0	0	0	0	0	0	0	6	1	0	1	1	0	9
	QAE35	9	0	0	0	0	2	4	1	0	0	0	0	0	0	0	0	0	0	0	0	0	2	0	9
	QCA50	9	0	0	0	0	0	0	0	0	0	0	0	2	2	4	1	0	0	0	0	0	0	0	9
	QX3HE	9	0	0	0	0	0	0	0	0	0	0	0	0	0	0	0	1	1	0	0	2	1	4	9
	TPH04	9	0	0	0	0	0	0	0	0	0	0	0	0	2	0	2	0	1	0	0	0	4	0	9
	CBK11	8	0	0	0	0	0	0	0	0	0	2	2	0	0	0	0	0	0	0	1	0	1	2	8
	HA1AA	8	0	0	0	0	0	0	0	0	0	0	0	0	0	0	2	0	0	0	0	2	0	4	8
	PJD42	8	0	0	0	2	0	0	0	0	0	2	0	2	0	0	0	2	0	0	0	0	0	0	8
	QAA99	8	0	0	0	0	0	0	0	0	0	0	0	2	0	4	2	0	0	0	0	0	0	0	8
	QAE20	8	0	0	0	0	0	0	0	0	2	2	0	0	0	0	0	0	0	2	2	0	0	0	8
	QBA10	8	0	0	0	0	0	0	0	0	0	0	0	2	0	0	0	0	0	0	0	0	6	0	8
	QDE40	8	0	0	0	0	0	0	0	0	0	4	0	2	0	0	0	0	2	0	0	0	0	0	8
	SAA01	8	0	0	0	0	0	0	0	0	0	0	0	0	0	0	2	0	0	0	0	6	0	0	8
	WW500	8	0	0	0	0	0	0	0	0	0	0	0	0	0	2	0	0	0	0	0	4	2	0	8
	WX320	8	0	0	0	0	0	0	0	0	0	0	0	1	2	0	1	1	0	1	1	1	0	0	8
	XCK10	8	0	0	0	0	0	0	0	0	0	0	0	0	0	8	0	0	0	0	0	0	0	0	8
	XG410	8	0	0	0	0	0	0	0	0	0	0	0	0	0	0	0	0	0	0	0	2	3	3	8
	XG470	8	0	0	0	0	0	0	0	0	0	0	0	0	0	0	0	0	0	0	0	2	4	2	8
	ZX000	8	0	0	0	0	0	0	0	0	0	0	0	0	0	2	2	0	0	4	0	0	0	0	8
	DAB10	7	0	0	0	0	0	0	0	2	0	0	0	0	2	0	0	0	0	0	2	1	0	0	7
	EBA10	7	0	0	0	0	0	0	0	0	0	0	0	0	0	0	7	0	0	0	0	0	0	0	7
	GD1UA	7	0	0	0	0	0	0	0	0	0	1	0	0	0	0	3	1	0	1	0	0	1	0	7
	NK4XE	7	0	0	0	0	0	0	0	0	0	0	0	0	0	0	0	0	0	7	0	0	0	0	7
	PJ2AT	7	0	0	0	0	0	0	0	0	0	0	0	0	0	1	0	0	0	2	0	0	0	4	7
	QB9S1	7	0	0	0	0	0	0	0	0	0	0	0	0	0	0	0	0	0	0	0	0	0	7	7
	QBA50	7	0	0	0	0	0	0	0	1	1	4	1	0	0	0	0	0	0	0	0	0	0	0	7
	QDB05	7	0	0	0	0	0	0	0	0	0	0	0	0	0	0	1	0	0	0	0	0	6	0	7
	R5110	7	0	0	0	0	0	0	0	0	0	0	0	0	0	0	2	2	0	1	0	0	2	0	7
	TPX10	7	0	0	0	0	0	0	0	0	2	0	2	0	0	0	0	0	0	0	0	3	0	0	7
	WX892	7	0	0	0	0	0	0	0	0	0	0	0	0	0	0	2	0	0	0	5	0	0	0	7
	WZB00	7	0	0	0	0	0	0	0	0	0	0	0	0	0	0	2	0	0	0	0	3	2	0	7
	ZX120	7	0	0	0	0	0	0	0	0	0	0	0	0	0	0	1	0	0	1	0	0	0	5	7
	ZXE40	7	0	0	0	0	0	0	2	0	0	0	0	0	0	0	1	2	0	0	0	0	2	0	7
	AA1DG	6	0	0	0	0	0	0	0	0	0	0	0	0	0	0	0	0	0	0	4	0	2	0	6
	CBB30	6	0	0	0	0	0	0	0	0	0	0	0	0	0	0	2	2	0	2	0	0	0	0	6
	CBD10	6	0	0	0	0	0	0	0	0	0	0	0	0	0	2	0	1	0	0	0	3	0	0	6
	DQ001	6	0	0	0	0	0	0	0	0	0	0	0	0	0	0	6	0	0	0	0	0	0	0	6
	DWD00	6	0	0	0	0	0	0	0	0	0	0	0	0	0	0	0	0	0	0	4	2	0	0	6
	JN1CG	6	0	0	0	0	0	0	0	0	0	0	0	0	0	0	0	0	0	0	0	0	6	0	6
	PJ003	6	0	0	2	0	0	0	0	2	0	0	0	2	0	0	0	0	0	0	0	0	0	0	6
	PJ3AT	6	0	0	0	0	0	0	0	0	0	0	0	0	0	2	0	0	0	0	0	1	3	0	6
	QAE00	6	0	2	0	0	0	2	0	0	0	0	2	0	0	0	0	0	0	0	0	0	0	0	6
	QAE30	6	0	0	0	0	0	0	0	2	2	0	0	0	0	0	2	0	0	0	0	0	0	0	6
	SFA10	6	0	0	0	0	0	0	0	0	0	0	0	0	0	0	0	4	0	0	0	2	0	0	6
	SXC03	6	0	0	0	0	0	0	0	0	0	0	0	0	0	0	0	0	0	0	0	6	0	0	6
	WZC05	6	0	0	0	0	0	0	0	0	0	0	0	0	0	0	0	1	0	2	0	2	1	0	6
	XW3AT	6	0	0	0	0	0	0	0	0	0	0	0	0	0	0	0	0	0	0	0	6	0	0	6
	YG1CD	6	0	0	0	0	0	0	0	0	0	0	0	0	0	2	0	2	0	2	0	0	0	0	6
	YL1BD	6	0	0	0	0	0	0	0	0	0	0	0	0	0	1	2	1	0	0	0	0	0	2	6
	YN1AD	6	0	0	0	0	0	0	0	0	0	0	0	0	0	0	0	0	0	2	4	0	0	0	6
	AA1AD	5	0	0	0	0	0	0	0	0	0	0	0	0	0	0	0	1	0	0	2	0	0	2	5
	EN1AD	5	0	0	0	0	0	0	0	0	0	0	0	0	0	0	0	0	4	0	0	0	1	0	5
	GD1PA	5	0	0	0	0	0	0	0	0	0	0	0	0	0	0	4	0	0	1	0	0	0	0	5
	KH1AE	5	0	0	0	0	0	0	0	0	0	0	0	0	0	0	0	0	1	0	0	0	2	2	5
	NC1AA	5	0	0	0	0	0	0	0	0	0	0	0	0	0	0	0	0	0	0	1	1	0	3	5
	NFR30	5	0	0	0	0	0	0	0	0	0	0	0	0	0	0	2	0	0	0	0	0	3	0	5
	PJ5AQ	5	0	0	0	0	0	0	0	0	0	0	0	0	0	1	0	0	0	0	0	4	0	0	5
	QDE35	5	0	0	0	0	0	0	0	0	0	1	0	0	0	0	0	0	2	2	0	0	0	0	5
	TPH20	5	0	1	0	0	0	0	0	0	0	0	0	0	0	0	0	0	0	0	0	0	4	0	5
	WX872	5	0	0	0	0	0	0	0	0	0	0	0	0	0	0	4	1	0	0	0	0	0	0	5
	ZZR10	5	0	0	0	0	0	0	0	0	1	2	0	0	0	0	1	0	0	0	0	0	0	1	5
	AA1CD	4	0	0	0	0	0	0	0	0	0	0	0	0	0	0	0	2	0	0	0	1	1	0	4
	AA1CG	4	0	0	0	0	0	0	0	0	0	0	0	0	0	0	0	0	0	0	2	0	0	2	4
	CBD99	4	0	0	0	0	0	0	0	2	0	0	0	0	0	0	0	1	0	0	0	0	1	0	4
	CBF99	4	0	0	0	0	0	0	2	0	0	0	0	0	0	0	0	0	0	0	2	0	0	0	4
	DM1DG	4	0	0	0	0	0	0	0	0	0	0	0	0	0	0	0	0	0	0	0	0	2	2	4
	EAA10	4	0	0	0	0	0	0	0	0	0	2	0	0	0	0	0	0	0	0	2	0	0	0	4
	EAA30	4	0	0	0	0	0	2	0	0	0	2	0	0	0	0	0	0	0	0	0	0	0	0	4
	EBA15	4	0	0	0	0	0	0	0	0	0	0	0	0	0	2	0	0	0	0	0	1	1	0	4
	EKA10	4	0	0	0	0	2	0	0	0	0	0	0	0	0	0	0	0	0	0	0	0	2	0	4
	ELB30	4	0	0	0	0	0	0	0	0	2	2	0	0	0	0	0	0	0	0	0	0	0	0	4
	FB1BD	4	0	0	0	0	0	0	0	0	0	0	1	2	0	0	0	0	0	0	0	1	0	0	4
	FM1AE	4	0	0	0	0	0	0	0	2	1	0	0	0	0	0	1	0	0	0	0	0	0	0	4
	FM1EE	4	0	0	0	0	0	0	0	0	0	0	0	0	0	0	0	2	0	2	0	0	0	0	4
	GD1BA	4	0	0	0	0	0	0	0	0	0	0	0	0	0	0	0	0	0	0	1	2	1	0	4
	GDA98	4	0	0	0	0	0	0	0	2	2	0	0	0	0	0	0	0	0	0	0	0	0	0	4
	HAB40	4	0	0	0	0	0	0	0	0	0	0	0	0	0	0	0	0	2	0	0	0	2	0	4
	JCF12	4	0	0	0	0	0	0	0	0	0	0	0	2	0	0	2	0	0	0	0	0	0	0	4
	JKE18	4	0	0	0	0	0	0	0	0	0	0	0	0	0	2	2	0	0	0	0	0	0	0	4
	JN3CD	4	0	0	0	0	0	0	0	0	0	2	0	0	0	0	0	0	0	0	0	0	0	2	4
	NA3AA	4	0	0	0	0	0	0	0	0	0	0	0	0	0	0	0	2	0	2	0	0	0	0	4
	NE1CG	4	0	0	0	0	0	0	0	0	0	0	0	0	0	0	0	0	0	0	0	2	0	2	4
	PJD45	4	0	0	0	0	0	0	0	0	0	0	0	0	0	2	2	0	0	0	0	0	0	0	4
	QA4S1	4	0	0	0	0	0	0	0	0	0	0	0	0	0	0	0	0	0	0	0	0	0	4	4
	QAJ10	4	0	0	0	0	0	0	0	0	0	0	0	0	0	0	0	0	0	0	2	0	0	2	4
	QBA25	4	0	0	0	0	0	0	0	0	0	0	0	0	0	0	0	0	0	0	2	0	0	2	4
	QCE00	4	0	0	0	2	0	0	0	2	0	0	0	0	0	0	0	0	0	0	0	0	0	0	4
	QCE20	4	0	0	0	0	0	2	0	0	0	0	2	0	0	0	0	0	0	0	0	0	0	0	4
	QCE40	4	0	0	0	0	0	0	0	0	2	2	0	0	0	0	0	0	0	0	0	0	0	0	4
	QDE20	4	0	0	0	2	0	0	0	0	0	0	0	0	0	2	0	0	0	0	0	0	0	0	4
	QWD00	4	0	0	0	0	0	0	0	0	0	1	0	0	0	1	0	0	0	0	1	1	0	0	4
	QX3AT	4	0	0	0	0	0	0	0	0	0	0	0	0	0	0	2	2	0	0	0	0	0	0	4
	QXB05	4	0	0	0	0	0	0	0	0	0	0	0	0	0	0	2	0	0	2	0	0	0	0	4
	SAA04	4	0	0	0	0	0	0	0	0	0	0	0	0	0	0	0	0	0	0	2	0	2	0	4
	SDE02	4	0	0	0	0	0	0	0	0	0	0	0	0	0	0	0	0	0	0	0	0	4	0	4
	THW99	4	0	0	0	0	0	0	0	0	0	0	0	0	0	0	0	4	0	0	0	0	0	0	4
	TNE25	4	0	0	0	0	0	0	0	0	0	0	0	0	0	0	2	2	0	0	0	0	0	0	4
	TQW80	4	0	0	0	0	0	0	0	0	0	0	0	0	0	0	0	0	0	0	0	0	4	0	4
	UDH02	4	0	0	0	0	0	0	0	0	0	0	0	0	0	0	0	0	0	0	2	0	0	2	4
	UGC12	4	0	0	0	0	0	0	0	0	0	0	0	0	0	0	2	0	0	0	0	2	0	0	4
	UJD10	4	0	0	0	0	0	0	0	0	0	0	1	1	0	0	0	0	2	0	0	0	0	0	4
	WXQ44	4	0	0	0	0	0	0	0	0	0	0	0	0	0	0	4	0	0	0	0	0	0	0	4
	XCW99	4	0	0	0	0	0	0	0	0	0	0	0	0	0	2	0	0	0	0	2	0	0	0	4
	XPX99	4	0	0	0	0	0	0	0	0	0	0	0	0	0	0	0	0	0	0	0	0	4	0	4
	YA1VG	4	0	0	0	0	0	0	0	0	0	0	0	0	0	0	0	0	1	0	1	2	0	0	4
	ZX112	4	0	0	0	0	0	0	0	0	0	0	0	0	0	0	0	0	4	0	0	0	0	0	4
	ZZR30	4	0	0	0	0	0	0	0	0	0	0	0	0	1	1	1	0	1	0	0	0	0	0	4
	CBA10	3	0	0	0	0	0	0	0	0	0	0	0	0	1	0	0	0	0	0	0	2	0	0	3
	CBH10	3	0	0	0	0	0	0	0	0	0	0	0	1	0	0	0	0	0	1	1	0	0	0	3
	EP1CM	3	0	0	0	0	0	0	0	0	0	0	0	0	0	0	0	0	0	0	2	1	0	0	3
	GBB00	3	0	0	0	0	0	0	0	0	0	0	0	0	0	0	0	2	0	0	0	1	0	0	3
	HA1AE	3	0	0	0	0	0	0	0	0	0	0	0	0	0	0	0	1	0	0	0	0	1	1	3
	JDB10	3	0	0	0	0	0	0	0	0	0	0	0	0	0	0	1	0	2	0	0	0	0	0	3
	NBR20	3	0	0	0	0	0	1	0	0	0	2	0	0	0	0	0	0	0	0	0	0	0	0	3
	NE1AA	3	0	0	0	0	0	0	0	0	0	0	0	0	0	0	0	1	0	2	0	0	0	0	3
	QAB05	3	0	0	0	0	0	0	0	0	0	2	0	0	0	0	0	0	1	0	0	0	0	0	3
	QBA99	3	0	0	0	1	0	0	0	0	0	0	2	0	0	0	0	0	0	0	0	0	0	0	3
	QDG20	3	0	0	2	0	0	0	0	0	0	0	0	0	0	0	0	0	1	0	0	0	0	0	3
	QWA00	3	0	0	0	0	0	0	0	0	0	0	0	0	0	0	0	3	0	0	0	0	0	0	3
	QX4AT	3	0	0	0	0	0	0	0	0	0	0	0	0	0	0	1	0	0	0	0	2	0	0	3
	SDA04	3	0	0	0	0	0	0	0	0	0	0	0	0	0	0	0	0	2	0	1	0	0	0	3
	WD105	3	0	0	0	0	0	0	0	0	0	0	0	0	0	0	0	0	0	0	0	1	0	2	3
	WX704	3	0	0	0	0	0	0	0	0	0	0	0	0	0	0	1	0	2	0	0	0	0	0	3
	XF400	3	0	0	0	0	2	0	0	0	0	0	0	0	0	0	1	0	0	0	0	0	0	0	3
	XG412	3	0	0	0	0	0	0	0	0	0	0	0	0	0	0	0	0	0	2	0	0	1	0	3
	YL1AD	3	0	0	0	0	0	0	0	0	0	0	0	0	0	0	0	0	0	0	0	0	3	0	3
	YN7BD	3	0	0	0	0	0	0	0	0	0	0	0	0	0	0	0	0	0	2	0	0	0	1	3
	ZXD20	3	0	0	0	0	0	0	0	0	1	0	0	0	0	1	0	0	1	0	0	0	0	0	3
	ZXE04	3	0	0	0	0	0	0	0	0	0	0	0	0	0	0	0	0	0	0	0	0	0	3	3
	ZZQ00	3	0	0	0	0	0	0	0	1	0	0	0	0	0	0	0	1	0	1	0	0	0	0	3
	AA1AA	2	0	0	0	0	0	0	0	0	0	2	0	0	0	0	0	0	0	0	0	0	0	0	2
	AAP10	2	0	0	0	0	0	0	0	0	0	0	0	0	0	0	0	0	0	0	0	2	0	0	2
	BA1AE	2	0	0	0	0	0	0	0	0	0	0	0	0	0	0	0	0	0	0	0	2	0	0	2
	BA3AT	2	0	0	0	0	0	0	0	0	0	0	0	0	0	0	0	0	0	2	0	0	0	0	2
	BAA40	2	0	0	0	0	0	0	0	0	0	2	0	0	0	0	0	0	0	0	0	0	0	0	2
	CAD00	2	0	0	0	0	0	0	0	0	0	0	0	0	0	0	0	2	0	0	0	0	0	0	2
	CAW99	2	0	0	0	0	0	0	2	0	0	0	0	0	0	0	0	0	0	0	0	0	0	0	2
	CBJ50	2	0	0	0	0	0	0	0	0	0	0	0	0	2	0	0	0	0	0	0	0	0	0	2
	CFC00	2	0	0	0	0	0	0	0	0	0	0	0	0	0	0	0	0	0	0	0	2	0	0	2
	CJE20	2	0	0	0	0	0	0	0	0	0	0	0	0	0	0	0	0	0	0	2	0	0	0	2
	DAD00	2	0	0	0	0	0	0	0	0	0	0	0	0	0	2	0	0	0	0	0	0	0	0	2
	DBB00	2	0	0	0	0	0	0	0	0	0	0	2	0	0	0	0	0	0	0	0	0	0	0	2
	DFF00	2	0	0	0	0	0	0	0	0	0	0	0	0	0	0	0	0	0	0	0	0	2	0	2
	DH003	2	0	0	0	2	0	0	0	0	0	0	0	0	0	0	0	0	0	0	0	0	0	0	2
	DHB01	2	0	0	0	0	0	0	0	0	0	0	0	0	0	0	2	0	0	0	0	0	0	0	2
	DKW00	2	0	0	0	0	0	0	0	0	0	0	0	0	0	0	0	0	0	0	0	0	2	0	2
	DM1AA	2	0	0	0	0	0	0	0	0	0	0	0	0	2	0	0	0	0	0	0	0	0	0	2
	DM1AD	2	0	0	0	0	0	0	0	0	0	0	0	0	0	0	0	0	0	0	2	0	0	0	2
	DM1BD	2	0	0	0	0	0	0	0	0	0	0	0	0	0	0	0	0	0	0	0	0	0	2	2
	EBA12	2	0	0	0	0	0	0	0	0	0	0	0	0	0	0	0	0	0	0	0	2	0	0	2
	EHA10	2	0	0	0	0	0	0	0	0	0	0	0	0	0	0	2	0	0	0	0	0	0	0	2
	EL4AT	2	0	0	0	0	0	0	0	0	0	0	0	0	0	0	2	0	0	0	0	0	0	0	2
	ENB99	2	0	0	0	0	0	0	0	0	0	0	2	0	0	0	0	0	0	0	0	0	0	0	2
	EP1CG	2	0	0	0	0	0	0	0	0	0	0	0	0	0	2	0	0	0	0	0	0	0	0	2
	EP1DG	2	0	0	0	0	0	0	0	0	0	0	0	0	0	0	0	0	0	0	0	0	0	2	2
	FN1AT	2	0	0	0	0	0	0	0	0	2	0	0	0	0	0	0	0	0	0	0	0	0	0	2
	FN1YT	2	0	0	0	0	0	0	0	0	1	0	0	0	0	0	1	0	0	0	0	0	0	0	2
	FNA01	2	0	0	0	0	0	0	0	0	0	2	0	0	0	0	0	0	0	0	0	0	0	0	2
	FPE00	2	0	0	0	0	0	0	0	0	0	0	0	0	0	0	0	0	0	0	0	0	2	0	2
	FPE30	2	0	0	0	0	0	0	0	0	0	0	0	2	0	0	0	0	0	0	0	0	0	0	2
	GAC00	2	0	0	0	0	0	0	0	0	0	0	0	0	0	0	0	0	0	0	0	0	2	0	2
	HA1AT	2	0	0	0	0	0	0	0	0	0	0	0	0	0	0	0	0	0	0	0	0	2	0	2
	HA1CG	2	0	0	0	0	0	0	0	0	0	0	0	0	0	0	0	0	0	0	0	0	2	0	2
	HA1SA	2	0	0	0	0	0	0	0	0	0	0	0	0	0	0	0	2	0	0	0	0	0	0	2
	HAB99	2	0	0	0	0	0	0	0	0	0	0	0	0	0	0	0	0	2	0	0	0	0	0	2
	HAC20	2	0	0	0	0	0	0	0	0	0	0	0	0	0	0	0	0	0	0	0	0	2	0	2
	JAB91	2	0	0	0	0	0	0	0	0	0	0	0	0	0	0	0	0	0	2	0	0	0	0	2
	JDE00	2	0	0	0	0	0	0	0	0	0	0	0	0	0	0	0	0	0	0	0	2	0	0	2
	JKA20	2	0	0	2	0	0	0	0	0	0	0	0	0	0	0	0	0	0	0	0	0	0	0	2
	JKE98	2	0	0	0	0	0	0	0	0	0	0	0	0	0	0	0	0	0	0	0	0	0	2	2
	JN3BD	2	0	0	0	0	0	0	0	0	0	0	0	0	0	0	0	0	2	0	0	0	0	0	2
	JN5DR	2	0	0	0	0	0	0	0	0	0	0	0	0	0	0	0	0	0	0	0	0	2	0	2
	KA3AT	2	0	0	0	0	0	0	0	0	0	0	0	0	0	0	0	0	0	0	2	0	0	0	2
	KAC10	2	0	0	0	0	0	0	0	0	0	0	0	2	0	0	0	0	0	0	0	0	0	0	2
	KC1EE	2	0	0	0	0	0	0	0	0	0	0	0	0	0	0	0	0	0	0	2	0	0	0	2
	LC2BE	2	0	0	0	0	0	0	0	0	0	0	0	0	0	2	0	0	0	0	0	0	0	0	2
	LFB10	2	0	0	0	0	0	0	0	0	0	0	0	0	0	0	0	0	0	0	0	0	0	2	2
	LX1AE	2	0	0	0	0	0	0	0	0	0	0	0	0	0	0	0	0	0	0	0	0	0	2	2
	NA3CG	2	0	0	0	0	0	0	0	0	0	0	0	0	0	0	0	0	2	0	0	0	0	0	2
	NA6AA	2	0	0	0	0	0	0	0	0	0	0	0	0	0	0	0	2	0	0	0	0	0	0	2
	NAR40	2	0	0	0	0	0	0	0	0	0	0	0	0	0	0	0	0	0	0	0	2	0	0	2
	NB1AA	2	0	0	0	0	0	0	0	0	0	0	0	0	0	0	0	0	0	2	0	0	0	0	2
	NB1BA	2	0	0	0	0	0	0	0	0	0	0	0	0	0	0	0	0	0	2	0	0	0	0	2
	NB1CF	2	0	0	0	0	0	0	0	0	0	0	0	0	0	0	2	0	0	0	0	0	0	0	2
	NB6AA	2	0	0	0	0	0	0	0	0	0	0	0	0	0	0	0	0	0	0	1	1	0	0	2
	NCA20	2	0	0	0	0	0	0	0	0	0	0	2	0	0	0	0	0	0	0	0	0	0	0	2
	NE1BG	2	0	0	0	0	0	0	0	0	0	0	0	0	0	0	0	0	0	0	0	0	2	0	2
	NE1DG	2	0	0	0	0	0	0	0	0	0	0	0	0	0	0	2	0	0	0	0	0	0	0	2
	NF1AA	2	0	0	0	0	0	0	0	0	0	0	0	0	0	0	0	0	2	0	0	0	0	0	2
	NFB20	2	0	0	0	0	0	0	0	0	0	0	0	0	0	0	0	0	0	2	0	0	0	0	2
	NFJ54	2	0	0	0	0	0	0	0	0	0	0	0	0	0	0	0	0	0	0	0	2	0	0	2
	NG1AA	2	0	0	0	0	0	0	0	0	0	1	0	0	0	0	0	0	0	0	0	1	0	0	2
	NGB20	2	0	0	0	0	0	0	0	0	0	0	0	0	0	0	0	0	0	2	0	0	0	0	2
	NGR40	2	0	0	0	0	0	0	0	0	0	0	0	2	0	0	0	0	0	0	0	0	0	0	2
	NJ3CG	2	0	0	0	0	0	0	0	0	0	0	0	0	0	0	0	2	0	0	0	0	0	0	2
	NK1AT	2	0	0	0	0	0	0	0	0	0	0	0	2	0	0	0	0	0	0	0	0	0	0	2
	NV099	2	0	0	0	0	0	0	0	0	0	2	0	0	0	0	0	0	0	0	0	0	0	0	2
	PD1BD	2	0	0	0	0	0	0	0	0	0	0	0	0	0	0	0	0	0	0	2	0	0	0	2
	PD4AC	2	0	0	0	0	0	0	0	0	0	0	0	0	2	0	0	0	0	0	0	0	0	0	2
	PDQ05	2	0	0	0	0	0	0	0	0	0	0	2	0	0	0	0	0	0	0	0	0	0	0	2
	PEE25	2	0	0	0	0	0	0	0	0	0	0	0	0	2	0	0	0	0	0	0	0	0	0	2
	PG1AE	2	0	0	0	0	0	0	0	0	0	0	0	0	0	0	0	0	0	0	0	0	0	2	2
	PG1DE	2	0	0	0	0	0	0	0	0	0	0	0	0	0	0	0	0	0	0	0	0	2	0	2
	PG1LT	2	0	0	0	0	0	0	0	0	0	0	0	2	0	0	0	0	0	0	0	0	0	0	2
	PJD99	2	0	0	0	0	0	0	0	0	0	0	0	0	0	0	0	0	0	0	0	0	0	2	2
	QAB99	2	0	0	0	2	0	0	0	0	0	0	0	0	0	0	0	0	0	0	0	0	0	0	2
	QAD00	2	0	0	0	0	0	0	0	0	0	0	0	0	0	0	0	0	2	0	0	0	0	0	2
	QAE15	2	0	0	0	0	0	0	0	0	0	0	0	0	0	2	0	0	0	0	0	0	0	0	2
	QAF10	2	0	2	0	0	0	0	0	0	0	0	0	0	0	0	0	0	0	0	0	0	0	0	2
	QAG20	2	0	0	0	0	0	0	0	0	0	0	0	0	0	0	0	0	0	0	0	2	0	0	2
	QB001	2	0	0	0	0	2	0	0	0	0	0	0	0	0	0	0	0	0	0	0	0	0	0	2
	QBA00	2	0	0	0	0	0	0	0	0	0	2	0	0	0	0	0	0	0	0	0	0	0	0	2
	QBE00	2	0	2	0	0	0	0	0	0	0	0	0	0	0	0	0	0	0	0	0	0	0	0	2
	QBE20	2	0	0	0	0	0	0	0	0	0	0	0	2	0	0	0	0	0	0	0	0	0	0	2
	QBE30	2	0	0	2	0	0	0	0	0	0	0	0	0	0	0	0	0	0	0	0	0	0	0	2
	QBE35	2	0	0	0	0	0	0	0	0	0	0	0	0	0	0	2	0	0	0	0	0	0	0	2
	QCA99	2	0	0	0	0	0	2	0	0	0	0	0	0	0	0	0	0	0	0	0	0	0	0	2
	QDA25	2	0	0	0	0	0	0	0	0	0	0	0	0	0	0	0	0	0	0	0	2	0	0	2
	QDA40	2	0	0	0	0	0	0	0	0	0	2	0	0	0	0	0	0	0	0	0	0	0	0	2
	QDB99	2	0	0	0	0	0	0	0	0	0	0	0	0	0	0	2	0	0	0	0	0	0	0	2
	QX1AE	2	0	0	0	0	0	0	0	0	0	0	0	0	0	2	0	0	0	0	0	0	0	0	2
	QXA50	2	0	0	0	0	0	0	0	0	2	0	0	0	0	0	0	0	0	0	0	0	0	0	2
	QXE99	2	0	0	0	0	0	0	0	0	0	0	0	0	0	0	2	0	0	0	0	0	0	0	2
	R1240	2	0	0	0	0	0	0	0	0	0	2	0	0	0	0	0	0	0	0	0	0	0	0	2
	R1250	2	0	0	0	0	0	0	0	0	0	0	0	0	0	0	0	0	0	2	0	0	0	0	2
	SBB10	2	0	0	0	0	0	0	0	0	0	0	0	0	0	0	0	0	0	0	0	1	1	0	2
	SDA03	2	0	0	0	0	0	0	0	0	0	0	0	0	0	0	0	0	0	0	0	1	1	0	2
	SDE04	2	0	0	0	0	0	0	0	0	0	0	0	0	0	0	0	0	0	0	2	0	0	0	2
	SFA20	2	0	0	0	0	0	0	0	0	0	0	0	0	0	0	0	2	0	0	0	0	0	0	2
	SHA02	2	0	0	0	0	0	0	0	0	0	0	0	0	0	0	0	2	0	0	0	0	0	0	2
	SHB00	2	0	0	0	0	0	0	0	0	0	0	0	0	0	0	0	0	0	0	0	2	0	0	2
	SPA45	2	0	0	0	0	0	0	0	0	0	0	0	0	0	0	0	0	0	0	0	2	0	0	2
	SPD05	2	0	0	0	0	0	0	0	0	0	0	0	0	0	0	0	0	0	0	0	2	0	0	2
	SPE00	2	0	0	0	0	0	0	0	0	0	0	0	0	0	0	0	0	0	0	0	2	0	0	2
	SPE05	2	0	0	0	0	0	0	0	0	0	0	0	0	0	0	0	2	0	0	0	0	0	0	2
	SPF00	2	0	0	0	0	0	0	2	0	0	0	0	0	0	0	0	0	0	0	0	0	0	0	2
	TDA10	2	0	0	0	0	0	0	0	0	0	0	0	0	0	0	0	0	0	0	2	0	0	0	2
	TDA90	2	0	0	0	0	0	0	0	0	0	0	0	0	0	0	0	0	0	0	0	0	2	0	2
	TEA00	2	0	2	0	0	0	0	0	0	0	0	0	0	0	0	0	0	0	0	0	0	0	0	2
	TPJ00	2	0	0	2	0	0	0	0	0	0	0	0	0	0	0	0	0	0	0	0	0	0	0	2
	TQD05	2	0	0	0	0	0	0	0	0	0	0	0	0	0	0	0	2	0	0	0	0	0	0	2
	TQW75	2	0	0	0	0	0	0	0	0	0	0	0	0	0	0	0	0	0	0	0	0	2	0	2
	TQX00	2	0	0	0	0	0	0	0	0	0	0	0	0	0	0	0	2	0	0	0	0	0	0	2
	UJF02	2	0	0	0	0	0	0	0	0	0	0	0	0	0	0	0	0	2	0	0	0	0	0	2
	UJF32	2	0	0	0	0	0	0	0	0	0	0	2	0	0	0	0	0	0	0	0	0	0	0	2
	WB123	2	0	0	0	0	0	0	0	0	0	0	0	0	0	0	0	0	0	0	0	2	0	0	2
	WC105	2	0	0	0	0	0	0	0	0	0	0	0	0	0	0	0	0	0	0	0	0	2	0	2
	WW200	2	0	0	0	0	0	0	0	0	0	0	0	0	0	0	0	0	0	0	0	0	2	0	2
	WX000	2	0	0	0	0	0	0	0	0	0	0	0	0	0	0	1	0	0	1	0	0	0	0	2
	WX100	2	0	0	0	0	0	0	0	0	0	0	0	0	0	0	0	0	0	0	0	0	1	1	2
	WX306	2	0	0	0	0	0	0	0	0	0	0	0	0	0	0	1	0	0	0	0	1	0	0	2
	WX400	2	0	0	0	0	0	0	0	0	0	0	0	0	0	0	0	0	1	0	0	0	1	0	2
	WX702	2	0	0	0	0	0	0	0	0	0	0	0	0	0	0	0	0	0	0	0	0	2	0	2
	WX882	2	0	0	0	0	0	0	0	0	0	0	0	0	0	0	1	1	0	0	0	0	0	0	2
	WXQ40	2	0	0	0	0	0	0	0	0	0	0	0	0	0	0	0	0	2	0	0	0	0	0	2
	WXQ41	2	0	0	0	0	0	0	0	0	0	0	0	0	0	0	0	0	2	0	0	0	0	0	2
	WZC10	2	0	0	0	0	0	0	0	0	0	0	0	0	0	0	0	0	0	2	0	0	0	0	2
	XFP96	2	0	0	0	0	0	0	0	0	0	0	0	0	0	2	0	0	0	0	0	0	0	0	2
	XW1AT	2	0	0	0	0	0	0	0	0	0	0	0	0	0	0	0	0	0	0	1	1	0	0	2
	XX1VW	2	0	0	0	0	0	0	0	0	0	0	0	0	0	0	0	0	0	0	2	0	0	0	2
	XX9XT	2	0	0	0	0	0	0	0	0	0	0	0	0	0	0	0	0	2	0	0	0	0	0	2
	YG1AD	2	0	0	0	0	0	0	0	0	0	0	0	0	0	2	0	0	0	0	0	0	0	0	2
	Z3229	2	0	0	0	0	0	0	0	0	0	0	0	0	0	0	0	1	0	1	0	0	0	0	2
	ZX121	2	0	0	0	0	0	0	0	0	0	0	0	0	0	0	0	0	0	0	0	0	0	2	2
	ZXA10	2	0	0	0	0	0	0	0	0	0	0	0	0	0	0	0	0	0	0	0	0	2	0	2
	ZXC00	2	0	0	2	0	0	0	0	0	0	0	0	0	0	0	0	0	0	0	0	0	0	0	2
	ZXC20	2	0	0	0	0	0	0	0	0	0	0	0	0	0	0	0	1	0	0	0	1	0	0	2
	ZXE50	2	0	0	0	0	1	0	0	0	0	0	0	0	0	0	0	1	0	0	0	0	0	0	2
	ZZG00	2	0	0	0	0	0	0	0	0	0	0	0	0	0	0	1	0	0	1	0	0	0	0	2
	ZZK00	2	0	0	0	0	0	0	0	0	0	0	1	0	0	0	0	0	0	1	0	0	0	0	2
	AA3AA	1	0	0	0	0	0	0	0	0	0	1	0	0	0	0	0	0	0	0	0	0	0	0	1
	CA1AD	1	0	0	0	0	0	0	0	0	0	0	0	0	0	0	0	0	0	0	0	1	0	0	1
	CA1BD	1	0	0	0	0	0	0	0	0	0	0	0	0	0	0	0	0	0	0	0	1	0	0	1
	CA1CG	1	0	0	0	0	0	0	0	0	0	0	0	0	0	0	0	0	0	0	0	1	0	0	1
	CBB12	1	0	0	0	0	0	0	0	0	0	0	0	0	0	0	0	0	0	0	0	0	0	1	1
	DLD35	1	0	0	0	0	0	0	0	0	0	0	0	0	0	0	1	0	0	0	0	0	0	0	1
	DM1QA	1	0	0	0	0	0	0	0	0	0	0	0	0	0	0	1	0	0	0	0	0	0	0	1
	EB1AA	1	0	0	0	0	0	0	0	0	0	0	0	0	0	0	0	0	0	0	1	0	0	0	1
	EB1BI	1	0	0	0	0	0	0	0	0	0	0	0	0	0	0	0	0	0	0	0	0	1	0	1
	EEB00	1	0	0	0	0	0	0	0	0	0	0	0	0	0	0	0	0	0	1	0	0	0	0	1
	EP2AT	1	0	0	0	0	0	0	0	0	0	0	0	0	0	0	0	0	0	0	0	0	1	0	1
	EP3AT	1	0	0	0	0	0	0	0	0	0	0	0	0	0	0	0	0	0	0	0	0	1	0	1
	FN1BT	1	0	0	0	0	0	0	0	0	0	0	0	0	0	0	1	0	0	0	0	0	0	0	1
	FN1XT	1	0	0	0	0	0	0	0	0	0	0	0	0	0	0	1	0	0	0	0	0	0	0	1
	FNA10	1	0	0	0	0	0	0	0	0	0	1	0	0	0	0	0	0	0	0	0	0	0	0	1
	FNC10	1	0	0	0	0	0	0	0	0	0	1	0	0	0	0	0	0	0	0	0	0	0	0	1
	GA4YT	1	0	0	0	0	0	0	0	0	0	0	0	1	0	0	0	0	0	0	0	0	0	0	1
	GD1CD	1	0	0	0	0	0	0	0	0	0	0	0	0	0	0	0	0	0	0	0	1	0	0	1
	GD1ED	1	0	0	0	0	0	0	0	0	0	0	0	0	0	0	0	0	0	0	0	1	0	0	1
	HA3AT	1	0	0	0	0	0	0	0	0	0	0	0	0	0	0	0	1	0	0	0	0	0	0	1
	JCA55	1	0	0	0	0	0	0	0	0	0	0	0	1	0	0	0	0	0	0	0	0	0	0	1
	JJ2AT	1	0	0	0	0	0	0	0	0	0	0	0	0	0	0	0	0	0	0	0	0	1	0	1
	JL5AG	1	0	0	0	0	0	0	0	0	0	0	0	0	0	0	0	0	0	0	0	0	1	0	1
	JN1CD	1	0	0	0	0	0	0	0	0	0	0	0	0	0	0	0	0	0	0	0	1	0	0	1
	JN3AA	1	0	0	0	0	0	0	0	0	0	0	0	0	0	0	0	0	0	0	1	0	0	0	1
	JX1RT	1	0	0	0	0	0	0	0	0	0	0	0	1	0	0	0	0	0	0	0	0	0	0	1
	KA1AE	1	0	0	0	0	0	0	0	0	0	0	0	0	0	0	0	0	1	0	0	0	0	0	1
	KA2AE	1	0	0	0	0	0	0	0	0	0	0	0	0	0	0	1	0	0	0	0	0	0	0	1
	KH1AD	1	0	0	0	0	0	0	0	0	0	0	0	0	0	0	0	0	1	0	0	0	0	0	1
	KH1AT	1	0	0	0	0	0	0	0	0	0	0	0	0	0	0	0	0	1	0	0	0	0	0	1
	KH1BT	1	0	0	0	0	0	0	0	0	0	0	0	0	0	0	0	0	1	0	0	0	0	0	1
	NB1AE	1	0	0	0	0	0	0	0	0	0	0	0	0	0	0	0	0	0	0	0	1	0	0	1
	NC2AA	1	0	0	0	0	0	0	0	0	0	0	0	0	0	0	0	0	0	0	0	1	0	0	1
	NE1BD	1	0	0	0	0	0	0	0	0	0	0	0	0	0	0	0	0	0	0	0	0	0	1	1
	NK1XE	1	0	0	0	0	0	0	0	0	0	0	0	0	0	0	0	1	0	0	0	0	0	0	1
	NK6QA	1	0	0	0	0	0	0	0	0	0	0	0	0	0	1	0	0	0	0	0	0	0	0	1
	PD1CD	1	0	0	0	0	0	0	0	0	0	0	1	0	0	0	0	0	0	0	0	0	0	0	1
	PD4CG	1	0	0	0	0	0	0	0	0	0	0	0	0	0	0	0	0	0	0	0	0	1	0	1
	PD5YT	1	0	0	0	0	0	0	0	0	0	0	1	0	0	0	0	0	0	0	0	0	0	0	1
	PJB99	1	0	0	0	0	0	0	0	0	0	1	0	0	0	0	0	0	0	0	0	0	0	0	1
	PJW99	1	0	0	0	0	0	0	0	0	0	0	0	0	0	0	1	0	0	0	0	0	0	0	1
	QAG30	1	0	0	0	0	0	0	0	0	0	0	0	0	0	0	0	0	1	0	0	0	0	0	1
	QAJ99	1	0	0	0	0	0	0	0	0	1	0	0	0	0	0	0	0	0	0	0	0	0	0	1
	QBJ00	1	0	0	0	0	0	0	0	0	0	0	0	0	0	0	0	0	0	0	0	1	0	0	1
	SCB01	1	0	0	0	0	0	0	0	0	1	0	0	0	0	0	0	0	0	0	0	0	0	0	1
	SPD00	1	0	0	0	0	0	1	0	0	0	0	0	0	0	0	0	0	0	0	0	0	0	0	1
	TNX32	1	0	0	0	0	0	0	0	0	0	0	1	0	0	0	0	0	0	0	0	0	0	0	1
	TNX34	1	0	0	0	0	0	0	0	0	0	0	0	1	0	0	0	0	0	0	0	0	0	0	1
	TNX92	1	0	0	0	0	0	0	0	0	0	0	0	0	0	0	0	1	0	0	0	0	0	0	1
	TPW99	1	0	0	0	0	0	1	0	0	0	0	0	0	0	0	0	0	0	0	0	0	0	0	1
	TQC05	1	0	0	0	0	0	0	0	0	0	0	0	0	0	0	0	0	0	0	0	1	0	0	1
	TQW11	1	0	0	0	0	0	0	0	0	0	0	0	0	0	0	0	0	1	0	0	0	0	0	1
	WX105	1	0	0	0	0	0	0	0	0	0	0	0	0	0	0	0	0	0	1	0	0	0	0	1
	WX199	1	0	0	0	0	0	0	0	0	0	0	0	0	0	0	0	0	0	0	0	1	0	0	1
	WX212	1	0	0	0	0	0	0	0	0	0	0	0	0	0	0	0	0	0	1	0	0	0	0	1
	WX290	1	0	0	0	0	0	0	0	0	0	0	0	0	0	0	0	0	0	0	0	1	0	0	1
	WX900	1	0	0	0	0	0	0	0	0	0	0	0	0	0	0	1	0	0	0	0	0	0	0	1
	XF603	1	0	0	0	0	0	0	0	0	0	0	0	0	0	0	0	0	0	0	0	0	1	0	1
	XQ845	1	0	0	0	0	0	0	0	0	0	0	0	0	0	0	0	0	0	0	0	0	1	0	1
	XQ848	1	0	0	0	0	0	0	0	0	0	0	0	0	0	0	0	0	0	1	0	0	0	0	1
	XW000	1	0	0	0	0	0	0	0	0	0	0	0	0	0	0	0	0	0	0	0	1	0	0	1
	XX9AW	1	0	0	0	0	0	0	0	0	0	0	0	0	0	0	0	0	0	0	0	1	0	0	1
	YA1CD	1	0	0	0	0	0	0	0	0	0	0	0	0	0	0	0	0	0	0	0	0	0	1	1
	Z2446	1	0	0	0	0	0	0	0	0	0	0	0	0	0	0	0	0	0	0	1	0	0	0	1
	ZQZ00	1	0	0	0	0	0	0	0	0	0	0	0	0	0	0	0	0	0	0	0	0	0	1	1
	ZSQ00	1	0	0	0	0	0	0	0	0	0	0	0	0	0	1	0	0	0	0	0	0	0	0	1
	ZX001	1	0	0	0	0	0	0	0	0	0	0	0	0	0	0	0	0	0	0	0	0	1	0	1
	ZXC15	1	0	0	0	0	0	0	0	0	0	0	0	0	0	0	0	0	0	0	0	0	0	1	1
	ZXD30	1	0	0	0	0	0	0	0	0	0	0	0	0	0	0	0	0	0	0	0	0	1	0	1
	ZXE03	1	0	0	0	0	0	0	0	0	0	0	0	0	0	0	0	0	0	0	0	0	0	1	1
	ZXE60	1	0	0	0	0	0	0	0	0	0	0	0	0	0	0	1	0	0	0	0	0	0	0	1
	ZXF00	1	0	0	0	0	0	0	0	0	0	0	0	0	0	0	1	0	0	0	0	0	0	0	1
	ZXM10	1	0	0	0	0	0	0	0	0	0	0	0	0	0	0	0	0	0	0	0	0	1	0	1
	ZZA10	1	0	0	0	0	0	0	0	0	0	0	0	0	0	0	0	0	0	0	0	0	1	0	1
	ZZC00	1	0	0	0	0	0	0	0	0	0	0	0	0	0	0	0	0	0	1	0	0	0	0	1
	ZZL00	1	0	0	0	0	0	0	0	1	0	0	0	0	0	0	0	0	0	0	0	0	0	0	1
	ZZS00	1	0	0	0	0	0	0	0	0	0	0	0	1	0	0	0	0	0	0	0	0	0	0	1
